# Supplementary material for: Association between salivary microbiota and renal function in renal transplant patients during the perioperative period
Source: Front Microbiol. 2023 Mar 29;14:1122101. doi: 10.3389/fmicb.2023.1122101 (PMC10090686; doi:10.3389/fmicb.2023.1122101)
Supplement: Supplementary file 1 [file Data_Sheet_1.ZIP]

Archive with 4 entries (4 files):
- Supplementary Figure S4.jpg
- Supplementary Figure S1.jpg
- Supplementary Figure S2.jpg
- Supplementary Figure S3.jpg
